# Supplementary material for: Evolution of Transmissible Gastroenteritis Virus (TGEV): A Codon Usage Perspective
Source: Int J Mol Sci. 2020 Oct 24;21(21):7898. doi: 10.3390/ijms21217898 (PMC7660598; doi:10.3390/ijms21217898)
Supplement: Supplementary file 1 [file ijms-21-07898-s001.zip]

Archive with 8 entries (7 files):
- Supplementary Files/
- Supplementary Files/Supplementary_Figures.docx
- Supplementary Files/Supplementary_Table_1.xlsx
- Supplementary Files/Supplementary_Table_2.xlsx
- Supplementary Files/Supplementary_Table_3.xlsx
- Supplementary Files/Supplementary_Table_4.xlsx
- Supplementary Files/Supplementary_Table_5.xlsx
- Supplementary Files/Supplementary_Table_6.xlsx
