# Supplementary material for: Evolution of Transmissible Gastroenteritis Virus (TGEV): A Codon Usage Perspective
Source: Int J Mol Sci. 2020 Oct 24;21(21):7898. doi: 10.3390/ijms21217898 (PMC7660598; doi:10.3390/ijms21217898)
Supplement: Supplementary file 1 [file ijms-21-07898-s001.zip › Supplementary Files/Supplementary_Table_1.xlsx]

## Sheet: Sheet1
Table S1. The detailed information of TGEV strains used in this study.
Locus	Strain	Country	Collection_date	Squence contents
DQ201447	TS/2005	China	2005	complete genome
DQ811785	virulent Miller M6	USA:Ohio	1965	complete genome
EU074218	attenuated H	China	Not Avaliable	complete genome
FJ755618	H16	China	1973	complete genome
KT696544	JS2012	China	2012	complete genome
AJ271965	Purdue;PUR46-MAD	USA:Indiana	1964	complete genome
DQ811788	attenuated Purdue P115	USA	Not Avaliable	complete genome
DQ811789	virulent Purdue	USA:Indiana	1952	complete genome
HQ462571	WH-1	China	2010	complete genome
KC962433	TGEV-HX	China	2012-05-05	complete genome
KP202848	SHXB	China	2013-03-07	complete genome
KU729220	TH-98	China: pig farm, suburb of Haerbin, Heilongjiang province	1998-02-10	complete genome
KX083668	HE-1	China	2015	complete genome
KX900393	TGEV/USA/Z/1986	USA	1986	complete genome
KX900394	TGEV/USA/HB/1988	USA	1988	complete genome
KX900402	TGEV/Mex/145/2008	Mexico	2008-04-17	complete genome
KX900395	TGEV/USA/Minnesota138/2006	USA: Minnesota	2006-11-08	complete genome
KX900397	TGEV/USA/NorthCarolina140/2007	USA: North Carolina	2007-02-08	complete genome
KX900398	TGEV/USA/Minnesota141/2007	USA: Minnesota	2007-02-08	complete genome
KX900399	TGEV/USA/NorthCarolina142/2007	USA: North Carolina	2007-02-16	complete genome
KX900400	TGEV/USA/Iowa143/2008	USA: Iowa	2008-03-06	complete genome
KX900401	TGEV/USA/Tennessee144/2008	USA: Tennessee	2008-04-15	complete genome
KX900404	TGEV/USA/Oklahoma147/2012	USA: Oklahoma	2012-11-29	complete genome
KX900405	TGEV/USA/Minnesota148/2013	USA: Minnesota	2013-01-04	complete genome
KX900406	TGEV/USA/Illinois149/2013	USA: Illinois	2013-02-28	complete genome
KX900407	TGEV/USA/Minnesota150/2013	USA: Minnesota	2013-03-01	complete genome
KX900408	TGEV/USA/Wisconsin151/2014	USA: Wisconsin	2014-01-17	complete genome
KX900409	TGEV/USA/Minnesota152/2014	USA: Minnesota	2014-01-31	complete genome
KX900410	TGEV/USA/Minnesota153/2014	USA: Minnesota	2014-02-04	complete genome
KX900411	TGEV/USA/SouthDakota154/2014	USA: South Dakota	2014-02-05	complete genome
KX499468	TGEV AHHF	China	2015-12-22	complete genome
KX900396	TGEV/USA/Illinois139/2006	USA: Illinois	2006-11-17	complete genome
AF104420	96-1933	United Kingdom	1996	complete spike gene
AF302263	TO14	Japan	2000	complete spike gene
AY335548	TS/2003	China	2003	complete spike gene
AY587882	HN2002	China	2002	complete spike gene
DQ001167	TSX	China	2005	complete spike gene
DQ811786	partially attenuated Miller M60	USA: Ohio	1987	complete spike gene
JN624756	HR/DN1	China	2010	complete spike gene
JQ693049	133	South Korea	1997	complete spike gene
JQ693050	DAE	South Korea	2012	complete spike gene
JQ693051	KT2	South Korea	2000	complete spike gene
JQ693052	KT3	South Korea	2000	complete spike gene
KC609371	ZH	China	Not Avaliable	complete spike gene
KX058075	CN12	China	2012	complete spike gene
KX900403	TGEV/USA/Illinois146/2008	USA: Illinois	2008/4/9	complete spike gene
M94099	NEB72-RT	USA	1972	complete spike gene
M94101	PUR46-MAD	USA	Not Avaliable	complete spike gene
MH167923	HQ2016	China	2016/3	complete spike gene
MK272773	FS-WS	China	2017/3/3	complete spike gene
MN510432	TGEV/CH/HB/FP/2017	China	2017	complete spike gene
X53128	TGEV FS772/70	United Kingdom	1990	complete spike gene
Z35758	TFI	China	1983	complete spike gene
AF481362	KT4	South Korea	2000	partial spike gene
AF481363	KT5	South Korea	2002	partial spike gene
AF481364	KT6	South Korea	2002	partial spike gene
AF481366	HKT2	South Korea	2002	partial spike gene
DQ443743	SC-Y	China	2006	partial spike gene
