# Supplementary material for: Evolution of Transmissible Gastroenteritis Virus (TGEV): A Codon Usage Perspective
Source: Int J Mol Sci. 2020 Oct 24;21(21):7898. doi: 10.3390/ijms21217898 (PMC7660598; doi:10.3390/ijms21217898)
Supplement: Supplementary file 1 [file ijms-21-07898-s001.zip › Supplementary Files/Supplementary_Table_2.xlsx]

## Sheet: Sheet1
Table S2. The nucleotide contents and properties of TGEV complete CDS.
sequence IDs	A	C	G	T	A3	C3	G3	T3	GC	AT	GC1	GC2	GC12	GC3	ENC
AJ271965	0.294109	0.169348	0.206665	0.329879	0.250891	0.160531	0.134622	0.453957	0.376012	0.623988	0.462053	0.37083	0.416442	0.295153	44.7852
DQ201447	0.294014	0.169796	0.207101	0.329088	0.251025	0.162098	0.134902	0.451975	0.376898	0.623102	0.461364	0.372329	0.416847	0.297	45.0597
DQ811785	0.294194	0.169796	0.206777	0.329232	0.251133	0.16199	0.134794	0.452083	0.376574	0.623426	0.461256	0.371681	0.416469	0.296784	45.0013
DQ811788	0.294001	0.169528	0.20688	0.329591	0.250783	0.161071	0.134945	0.453201	0.376408	0.623592	0.462377	0.37083	0.416604	0.296016	44.8349
EU074218	0.293938	0.169743	0.20698	0.32934	0.251052	0.16136	0.135024	0.452563	0.376722	0.623278	0.461414	0.372369	0.416892	0.296384	45.0053
FJ755618	0.293902	0.169887	0.206944	0.329268	0.250729	0.1619	0.135132	0.45224	0.37683	0.62317	0.461306	0.372153	0.41673	0.297032	45.0206
HQ462571	0.294109	0.169348	0.2067	0.329843	0.250891	0.160531	0.13473	0.453849	0.376048	0.623952	0.462053	0.37083	0.416442	0.295261	44.7941
DQ811789	0.294092	0.169497	0.206807	0.329604	0.250944	0.160928	0.134593	0.453535	0.376304	0.623696	0.462601	0.37079	0.416696	0.295521	44.7796
KC962433	0.294217	0.16924	0.206521	0.330023	0.251107	0.160315	0.134406	0.454173	0.37576	0.62424	0.461945	0.370614	0.41628	0.294721	44.7658
KP202848	0.294109	0.169384	0.206629	0.329879	0.251107	0.160423	0.13473	0.453741	0.376012	0.623988	0.462053	0.37083	0.416442	0.295153	44.8079
KT696544	0.294122	0.169509	0.206813	0.329556	0.250917	0.161127	0.134902	0.453054	0.376322	0.623678	0.461148	0.371789	0.416469	0.296028	44.9634
KU729220	0.294037	0.16942	0.2067	0.329843	0.250783	0.160963	0.134622	0.453633	0.37612	0.62388	0.461837	0.370938	0.416388	0.295585	44.8166
KX083668	0.293677	0.169707	0.206988	0.329627	0.250135	0.161287	0.135053	0.453525	0.376696	0.623304	0.463133	0.370614	0.416874	0.29634	44.9223
KX900393	0.294073	0.16906	0.2067	0.330167	0.250783	0.160099	0.134514	0.454604	0.37576	0.62424	0.461945	0.370722	0.416334	0.294613	44.7861
KX900394	0.294109	0.169312	0.206665	0.329915	0.250783	0.160423	0.134622	0.454173	0.375976	0.624024	0.462053	0.37083	0.416442	0.295045	44.8016
KX900395	0.292049	0.167153	0.207753	0.333045	0.24587	0.154627	0.138214	0.461289	0.374906	0.625094	0.460102	0.371774	0.415938	0.292841	44.8512
KX900397	0.292157	0.166829	0.207465	0.333549	0.245762	0.154087	0.13789	0.462261	0.374294	0.625706	0.45967	0.371234	0.415452	0.291977	44.7093
KX900398	0.292085	0.166973	0.207717	0.333225	0.245762	0.153979	0.138754	0.461505	0.37469	0.62531	0.459886	0.37145	0.415668	0.292733	44.8798
KX900399	0.292193	0.166901	0.207609	0.333297	0.246086	0.154195	0.137998	0.461721	0.37451	0.62549	0.459994	0.371342	0.415668	0.292193	44.7515
KX900400	0.291977	0.167045	0.207789	0.333189	0.245546	0.154195	0.138322	0.461937	0.374834	0.625166	0.460209	0.371774	0.415992	0.292517	44.7733
KX900401	0.292193	0.167189	0.207465	0.333153	0.245978	0.155059	0.137782	0.461181	0.374654	0.625346	0.459778	0.371342	0.41556	0.292841	44.8251
KX900402	0.294073	0.169312	0.206485	0.330131	0.250459	0.160315	0.135053	0.454173	0.375796	0.624204	0.461298	0.370722	0.41601	0.295369	44.7576
KX900404	0.291869	0.166505	0.208005	0.333621	0.245654	0.152683	0.13897	0.462693	0.37451	0.62549	0.460317	0.371558	0.415938	0.291653	44.7636
KX900405	0.292121	0.166649	0.207717	0.333513	0.24587	0.152899	0.138646	0.462585	0.374366	0.625634	0.460209	0.371342	0.415776	0.291545	44.7874
KX900406	0.292013	0.166757	0.207861	0.333369	0.24587	0.153223	0.138754	0.462153	0.374618	0.625382	0.460425	0.37145	0.415938	0.291977	44.8225
KX900407	0.292121	0.166469	0.207717	0.333693	0.24587	0.152359	0.138754	0.463017	0.374186	0.625814	0.460317	0.371126	0.415722	0.291113	44.775
KX900408	0.292229	0.166433	0.207537	0.333801	0.246302	0.153547	0.138214	0.461937	0.37397	0.62603	0.459346	0.370802	0.415074	0.291761	44.7237
KX900409	0.292337	0.166577	0.207357	0.333729	0.246302	0.153979	0.138214	0.461505	0.373934	0.626066	0.45913	0.370478	0.414804	0.292193	44.7419
KX900410	0.292229	0.166541	0.207465	0.333765	0.246302	0.153871	0.138106	0.461721	0.374006	0.625994	0.45913	0.37091	0.41502	0.291977	44.7317
KX900411	0.291761	0.166541	0.207789	0.333909	0.24533	0.152575	0.139186	0.462909	0.37433	0.62567	0.459778	0.37145	0.415614	0.291761	44.7698
Average	0.293137	0.168215	0.207187	0.331462	0.248534	0.157555	0.136482	0.45743	0.375401	0.624599	0.460938	0.37123	0.416084	0.294036	44.8269
SD	0.00100066	0.00141073	0.000483231	0.00195318	0.00252696	0.00376996	0.00186784	0.00443326	0.00100162	0.00100162	0.00112126	0.000524242	0.000564946	0.00197715	0.0951095
