# Supplementary material for: Evolution of Transmissible Gastroenteritis Virus (TGEV): A Codon Usage Perspective
Source: Int J Mol Sci. 2020 Oct 24;21(21):7898. doi: 10.3390/ijms21217898 (PMC7660598; doi:10.3390/ijms21217898)
Supplement: Supplementary file 1 [file ijms-21-07898-s001.zip › Supplementary Files/Supplementary_Table_3.xlsx]

## Sheet: Sheet1
Table S3. Comparison of nucleotide contents and properties of the ORF1ab gene, spike gene, and TGEV genome complete CDS.
Categories	ORF1ab	Spike	Genome
A	0.291±0.001	0.293±0.002	0.293±0.001
C	0.165±0.002	0.174±0.001	0.168±0.001
G	0.209±0.001	0.201±0.001	0.207±0
U	0.335±0.002	0.332±0.003	0.331±0.002
A3	0.238±0.002	0.26±0.003	0.249±0.003
C3	0.155±0.004	0.153±0.004	0.158±0.004
G3	0.137±0.002	0.122±0.002	0.136±0.002
U3	0.47±0.004	0.465±0.008	0.457±0.004
GC	0.374±0.001	0.374±0.002	0.375±0.001
AU	0.626±0.001	0.626±0.002	0.625±0.001
GC1	0.467±0.001	0.439±0.002	0.461±0.001
GC2	0.362±0	0.409±0.001	0.371±0.001
GC12	0.415±0.001	0.424±0.001	0.416±0.001
GC3	0.292±0.002	0.275±0.005	0.294±0.002
ENC	43.429±0.097	45.887±0.332	44.827±0.095
