# Supplementary material for: Evolution of Transmissible Gastroenteritis Virus (TGEV): A Codon Usage Perspective
Source: Int J Mol Sci. 2020 Oct 24;21(21):7898. doi: 10.3390/ijms21217898 (PMC7660598; doi:10.3390/ijms21217898)
Supplement: Supplementary file 1 [file ijms-21-07898-s001.zip › Supplementary Files/Supplementary_Table_4.xlsx]

## Sheet: Sheet1
Table S4. Comparison of synonymous codon usage of the ORF1ab gene, spike gene, and TGEV genome complete CDS. The RSCU values of 59 synonymous codons are presented. The preferred, over-represented (RSCU>1.6), and under-represented (RSCU< 0.6) codons are displayed in bold, italics, and underscore, respectively.
Codon[Amino acid]	ORF1ab	Spike	Genome
GCA[Ala]	1.216±0.036	1.351±0.043	1.298±0.034
GCC[Ala]	0.408±0.049	0.526±0.056	0.459±0.052
GCG[Ala]	0.136±0.018	0.125±0.036	0.152±0.017
GCU[Ala]	2.24±0.029	1.999±0.062	2.091±0.034
AGA[Arg]	2.861±0.043	2.436±0.075	2.755±0.026
AGG[Arg]	0.709±0.034	1.418±0.095	0.899±0.023
CGA[Arg]	0.204±0.019	0.255±0.033	0.215±0.016
CGC[Arg]	0.505±0.016	0.371±0.025	0.522±0.025
CGG[Arg]	0.223±0.024	0.253±0.017	0.22±0.014
CGU[Arg]	1.498±0.038	1.266±0.058	1.39±0.041
AAC[Asn]	0.713±0.012	0.544±0.03	0.683±0.014
AAU[Asn]	1.287±0.012	1.456±0.03	1.317±0.014
GAC[Asp]	0.642±0.027	0.678±0.068	0.662±0.022
GAU[Asp]	1.358±0.027	1.322±0.068	1.338±0.022
UGC[Cys]	0.584±0.038	0.635±0.087	0.597±0.046
UGU[Cys]	1.416±0.038	1.365±0.087	1.403±0.046
CAA[Gln]	1.214±0.014	1.371±0.022	1.258±0.016
CAG[Gln]	0.786±0.014	0.629±0.022	0.742±0.016
GAA[Glu]	1.422±0.026	1.638±0.061	1.454±0.029
GAG[Glu]	0.578±0.026	0.362±0.061	0.546±0.029
GGA[Gly]	0.679±0.016	0.598±0.022	0.714±0.014
GGC[Gly]	0.504±0.022	0.678±0.046	0.566±0.015
GGG[Gly]	0.134±0.017	0.115±0.027	0.141±0.015
GGU[Gly]	2.683±0.017	2.609±0.045	2.579±0.016
CAC[His]	0.436±0.016	0.767±0.109	0.479±0.027
CAU[His]	1.564±0.016	1.233±0.109	1.521±0.027
AUA[Ile]	0.564±0.043	1.157±0.03	0.723±0.034
AUC[Ile]	0.519±0.059	0.309±0.059	0.457±0.035
AUU[Ile]	1.917±0.018	1.534±0.079	1.82±0.008
CUA[Leu]	0.375±0.03	1.056±0.048	0.535±0.025
CUC[Leu]	0.611±0.02	0.201±0.029	0.546±0.012
CUG[Leu]	0.271±0.015	0.331±0.043	0.264±0.017
CUU[Leu]	2.472±0.033	1.355±0.048	2.166±0.018
UUA[Leu]	1.036±0.046	1.703±0.056	1.273±0.043
UUG[Leu]	1.235±0.015	1.354±0.04	1.217±0.013
AAA[Lys]	1.216±0.017	1.22±0.022	1.218±0.016
AAG[Lys]	0.784±0.017	0.78±0.022	0.782±0.016
UUC[Phe]	0.55±0.044	0.445±0.039	0.551±0.033
UUU[Phe]	1.45±0.044	1.555±0.039	1.449±0.033
CCA[Pro]	1.735±0.015	1.33±0.073	1.633±0.01
CCC[Pro]	0.211±0.016	0.187±0.043	0.264±0.016
CCG[Pro]	0.186±0.041	0.303±0.015	0.209±0.027
CCU[Pro]	1.869±0.029	2.181±0.06	1.893±0.029
AGC[Ser]	0.629±0.06	0.494±0.054	0.638±0.025
AGU[Ser]	1.537±0.06	2.166±0.07	1.626±0.024
UCA[Ser]	1.342±0.023	1.194±0.046	1.28±0.022
UCC[Ser]	0.369±0.019	0.506±0.061	0.45±0.012
UCG[Ser]	0.137±0.019	0.162±0.032	0.135±0.016
UCU[Ser]	1.987±0.023	1.478±0.056	1.871±0.017
ACA[Thr]	1.604±0.011	1.584±0.106	1.596±0.033
ACC[Thr]	0.367±0.009	0.55±0.03	0.401±0.012
ACG[Thr]	0.231±0.021	0.332±0.071	0.288±0.027
ACU[Thr]	1.797±0.013	1.535±0.048	1.714±0.018
UAC[Tyr]	0.731±0.021	0.746±0.035	0.755±0.026
UAU[Tyr]	1.269±0.021	1.254±0.035	1.245±0.026
GUA[Val]	0.709±0.012	0.804±0.029	0.762±0.018
GUC[Val]	0.668±0.012	0.559±0.066	0.648±0.019
GUG[Val]	0.598±0.006	0.767±0.027	0.651±0.004
GUU[Val]	2.025±0.012	1.87±0.096	1.94±0.035
