# Supplementary material for: Evolution of Transmissible Gastroenteritis Virus (TGEV): A Codon Usage Perspective
Source: Int J Mol Sci. 2020 Oct 24;21(21):7898. doi: 10.3390/ijms21217898 (PMC7660598; doi:10.3390/ijms21217898)
Supplement: Supplementary file 1 [file ijms-21-07898-s001.zip › Supplementary Files/Supplementary_Table_5.xlsx]

## Sheet: Sheet1
Table S5. Relative dinucleotide abundance of TGEV complete CDS. The over-represented (>1.23) and under-represented (<0.78) dinucleotides are marked in bold, and italics, respectively.
Dinucleotides	Ia	Ib	II	All
AA	1.081±0	1.078±0.001	1.073±0.003	1.076±0.004
AC	1.183±0.001	1.186±0.001	1.192±0.002	1.188±0.004
AG	0.941±0.001	0.947±0.001	0.942±0.003	0.944±0.003
AU	0.871±0.001	0.869±0.001	0.876±0.001	0.873±0.004
CA	1.317±0.002	1.34±0.002	1.317±0.004	1.325±0.011
CC	0.843±0.002	0.828±0.003	0.863±0.007	0.847±0.017
CG	0.465±0.003	0.439±0.003	0.472±0.006	0.459±0.016
CU	1.134±0.002	1.137±0.002	1.119±0.004	1.128±0.009
GA	0.926±0.001	0.923±0.001	0.923±0.003	0.923±0.002
GC	1.158±0.001	1.154±0.001	1.145±0.004	1.15±0.006
GG	0.895±0.001	0.896±0.001	0.898±0.001	0.897±0.002
GU	1.05±0.001	1.054±0.001	1.058±0.003	1.056±0.004
UA	0.811±0.001	0.804±0.001	0.825±0.002	0.815±0.01
UC	0.818±0.001	0.826±0.001	0.81±0.004	0.818±0.008
UG	1.395±0.002	1.401±0.002	1.378±0.003	1.389±0.011
UU	1.015±0.001	1.012±0.001	1.013±0.002	1.013±0.002
