# Supplementary material for: Evolution of Transmissible Gastroenteritis Virus (TGEV): A Codon Usage Perspective
Source: Int J Mol Sci. 2020 Oct 24;21(21):7898. doi: 10.3390/ijms21217898 (PMC7660598; doi:10.3390/ijms21217898)
Supplement: Supplementary file 1 [file ijms-21-07898-s001.zip › Supplementary Files/Supplementary_Table_6.xlsx]

## Sheet: Sheet1
Table S6. Comparison of relative dinucleotide abundance of the ORF1ab gene, spike gene, and TGEV genome complete CDS. The over-represented (>1.23) and under-represented (<0.78) dinucleotides are marked in bold, and italics, respectively.
Dinucleotides	ORF1ab	Spike	Genome
AA	1.111±0.003	0.967±0.006	1.076±0.004
AC	1.169±0.007	1.349±0.012	1.188±0.004
AG	0.929±0.003	0.944±0.007	0.944±0.003
AU	0.864±0.002	0.882±0.009	0.873±0.004
CA	1.322±0.01	1.373±0.029	1.325±0.011
CC	0.823±0.016	0.927±0.02	0.847±0.017
CG	0.439±0.017	0.469±0.025	0.459±0.016
CU	1.157±0.011	1.03±0.012	1.128±0.009
GA	0.95±0.003	0.777±0.008	0.923±0.002
GC	1.158±0.011	1.099±0.017	1.15±0.006
GG	0.867±0.003	0.999±0.011	0.897±0.002
GU	1.048±0.008	1.146±0.01	1.056±0.004
UA	0.775±0.01	0.967±0.013	0.815±0.01
UC	0.842±0.007	0.672±0.006	0.818±0.008
UG	1.422±0.01	1.328±0.012	1.389±0.011
UU	1.011±0.002	1.001±0.006	1.013±0.002
